# Supplementary material for: A First‐In‐Human Randomized Controlled Phase 1 Study Assessing the Safety and Tolerability of Topical TCP‐25 Gel in Epidermal Suction Blister Wounds
Source: Clin Transl Sci. 2026 Feb 5;19(2):e70497. doi: 10.1111/cts.70497 (PMC12877310; doi:10.1111/cts.70497)
Supplement: Supplementary file 1 — Data S1: cts70497‐sup‐0001‐supinfo.xlsx. [file CTS-19-e70497-s002.xlsx]

## Sheet: Wound level
Dose (mg/mL)	Participant ID	Treatment	Wound placement (1 = proximal, 2 = distal, L = left, R = Right)	Exudation weight (mg) Day 2	Exudation weight (mg) Day 3	Exudation weight (mg) Day 5	Exudation weight (mg) Day 8	Exudation weight (mg) Day 11	Mean CIELAB b* Day 2	Mean CIELAB b* Day 3	Mean CIELAB b* Day 5	Mean CIELAB b* Day 8	Mean CIELAB b* Day 11	Total protein content Day 2	Total protein content Day 3	Total protein content Day 5	Total protein content Day 8	Total protein content Day 11	Open wound size Day 1	Open wound size Day 2	Open wound size Day 3	Open wound size Day 5	Open wound size Day 8	Open wound size Day 11
0.86	1101	TCP-25	L1	184.6	128.6	146.6	88.6	63.6	13.168	10.258	7.515	7.052	9.817	3.18783	2.92866	2.52354	1.96667	0.0411275	0.6	0.48	0.41	0.28	0	0
0.86	1101	Placebo	L2	286.6	187.6	201.6	57.6	54.6	25.771	22.761	21.585	16.759	9.33	7.34227	5.26617	4.57699	2.59825	0.122557	0.76	0.63	0.59	0.37	0	0
0.86	1101	Placebo	R1	255.6	186.6	292.6	100.6	87.6	13.138	15.007	17.093	17.274	8.384	3.99153	3.84262	5.92183	7.09919	0.124442	0.81	0.71	0.62	0.42	0	0
0.86	1101	TCP-25	R2	290.6	213.6	255.6	69.6	57.6	22.484	13.081	18.056	12.679	8.835	5.87979	4.20312	7.63358	3.17735	0	0.86	0.78	0.74	0.55	0	0
0.86	1102	Placebo	L1	390.6	318.6	190.6	119.6	67.6	25.322	18.804	31.716	24.45	6.55	13.4652	8.02282	13.4824	17.2136	0.0510284	0.92	0.8	0.78	0.51	0.03	0
0.86	1102	TCP-25	L2	220.6	182.6	99.6	72.6	66.6	22.633	13.148	10.045	13.01	7.262	6.08706	5.15831	5.1344	3.38431	0.260578	0.75	0.71	0.68	0.41	0.07	0
0.86	1102	TCP-25	R1	169.6	166.6	70.6	57.6	66.6	20.083	11.694	14.537	12.494	7.7	5.46704	4.34494	4.1313	2.11614	0.174628	0.66	0.6	0.44	0.18	0	0
0.86	1102	Placebo	R2	229.6	238.6	82.6	74.6	84.6	27.998	15.722	18.818	9.091	8.504	5.86764	6.21189	6.31657	3.88627	0.0948285	0.8	0.74	0.64	0.3	0.02	0
0.86	1103	TCP-25	L1	302.6	163.6	142.6	59.6	82.6	13.058	11.078	10.785	15.379	6.037	4.2386	3.76542	5.39404	4.01109	0.0232002	0.73	0.68	0.58	0.46	0	0
0.86	1103	Placebo	L2	288.6	179.6	161.6	56.6	92.6	20.55	11.389	12.646	13.859	5.737	4.57418	4.00403	6.2494	3.96237	0.137756	0.77	0.77	0.65	0.45	0	0
0.86	1103	Placebo	R1	211.6	160.6	117.6	60.6	80.6	17.894	9.614	10.713	15.689	6.599	2.99588	2.28751	4.26497	3.15397	0.0927115	0.59	0.52	0.47	0.34	0	0
0.86	1103	TCP-25	R2	246.6	173.6	118.6	68.6	63.6	12.832	10.511	12.522	12.746	6.836	4.0466	4.12871	4.49431	4.06958	0.00610826	0.69	0.64	0.57	0.39	0	0
0.86	1104	Placebo	L1	231.6	197.6	182.6	56.6	61.6	18.745	16.597	17.797	13.139	7.345	5.87098	5.0587	7.97736	4.54089	0.039191	0.81	0.81	0.76	0.7	0	0
0.86	1104	TCP-25	L2	215.6	205.6	157.6	52.6	63.6	12.375	13.053	13.828	7.06	10.664	5.32196	6.38936	8.2548	3.85051	0	0.78	0.72	0.63	0.6	0	0
0.86	1104	TCP-25	R1	173.6	183.6	107.6	56.6	39.6	16.648	12.784	11.394	12.814	10.766	4.29675	4.72138	5.8918	1.84995	0.0576595	0.76	0.63	0.56	0.33	0	0
0.86	1104	Placebo	R2	233.6	206.6	151.6	65.6	91.6	13.856	17.039	12.619	10.488	8.945	5.12298	5.05307	8.14368	3.00196	0.0552392	0.78	0.77	0.7	0.44	0	0
0.86	1105	Placebo	L1	202.6	235.6	110.6	80.6	81.6	14.002	17.064	21.362	5.67	5.429	3.3783	4.11066	5.20753	0.601668	0.0181099	0.82	0.73	0.68	0.16	0	0
0.86	1105	TCP-25	L2	188.6	156.6	90.6	67.6	73.6	8.254	13.574	15.095	9.329	7.636	3.14202	2.21006	3.36407	0.167579	0.00617933	0.68	0.48	0.4	0.05	0	0
0.86	1105	TCP-25	R1	219.6	173.6	100.6	54.6	60.6	12.899	13.277	16.356	10.771	9.731	3.7398	3.2141	4.52692	2.82121	0	0.8	0.73	0.6	0.36	0	0
0.86	1105	Placebo	R2	196.6	182.6	140.6	89.6	56.6	8.346	13.74	19.627	6.128	10.359	3.52014	3.8957	8.49964	1.68833	0	0.65	0.63	0.55	0.3	0	0
0.86	1106	TCP-25	L1	170.6	161.6	158.6	72.6	80.6	17.199	7.48	11.831	11.068	5.514	4.65802	3.94408	6.39174	3.16743	0.0717807	0.73	0.74	0.69	0.4	0	0
0.86	1106	Placebo	L2	169.6	162.6	150.6	61.6	76.6	14.98	7.701	12.327	13.75	6.8	4.25984	3.50093	6.58531	3.47582	0.168142	0.7	0.72	0.63	0.45	0	0
0.86	1106	Placebo	R1	183.6	134.6	132.6	80.6	70.6	14.691	9.533	10.939	5.649	5.731	3.4129	2.85533	5.07567	1.82367	0	0.72	0.55	0.48	0.37	0	0
0.86	1106	TCP-25	R2	193.6	143.6	126.6	54.6	68.6	15.291	8.611	12.02	12.27	6.236	4.99821	3.59627	5.16151	2.25985	0.0131149	0.7	0.64	0.6	0.47	0	0
0.86	1107	TCP-25	L1	230.6	201.6	138.6	63.6	94.6	12.835	10.993	13.381	18.71	5.928	4.22888	2.48693	3.04282	2.92315	0	0.88	0.87	0.87	0.61	0.32	0
0.86	1107	Placebo	L2	226.6	192.6	125.6	72.6	58.6	14.096	9.666	14.921	14.244	9.202	3.74686	1.77265	2.8459	1.96194	0.260989	0.89	0.95	0.87	0.633	0.35	0
0.86	1107	Placebo	R1	225.6	142.6	130.6	89.6	83.6	14.958	12.195	10.834	8.972	5.739	2.50968	1.44874	1.97166	1.92492	0	0.81	0.69	0.71	0.59	0.16	0
0.86	1107	TCP-25	R2	242.6	162.6	133.6	111.6	91.6	16.501	14.828	10.839	26.341	5.75	3.78522	1.998	2.16772	5.42884	0.0188871	0.93	0.9	0.92	0.73	0.29	0
0.86	1108	Placebo	L1	276.6	255.6	174.6	56.6	68.6	18.903	12.585	12.642	14.79	6.813	4.58949	4.25891	6.9632	3.78505	0	0.76	0.72	0.6	0.53	0.04	0
0.86	1108	TCP-25	L2	266.6	189.6	134.6	54.6	81.6	19.296	11.588	12.63	8.026	6.249	5.65612	3.64715	5.17555	1.47911	0	0.68	0.6	0.61	0.44	0	0
0.86	1108	TCP-25	R1	240.6	195.6	134.6	75.6	73.6	16.395	8.494	9.106	6.233	5.624	3.54165	3.11345	4.07356	0.467052	0	0.65	0.61	0.61	0.32	0	0
0.86	1108	Placebo	R2	324.6	249.6	147.6	55.6	62.6	16.789	15.033	12.68	10.198	7.104	7.09714	5.55134	6.42888	1.52842	0	0.66	0.65	0.67	0.39	0	0
2.9	1201	TCP-25	L1	197.6	170.6	185.6	93.6	83.6	5.817	7.138	6.648	5.887	5.921	2.11501	2.35187	5.00336	2.24673	0.0876571	0.81	0.75	0.64	0.58	0	0
2.9	1201	Placebo	L2	247.6	253.6	232.6	81.6	83.6	12.241	11.285	15.198	10.994	5.478	5.43874	6.50245	10.2134	5.96054	0.130621	0.86	0.84	0.78	0.7	0	0
2.9	1201	Placebo	R1	294.6	259.6	269.6	95.6	72.6	13.054	10.688	15.675	15.392	6.231	5.97638	5.36565	14.5336	10.4116	0	0.91	0.82	0.81	0.63	0	0
2.9	1201	TCP-25	R2	259.6	211.6	162.6	81.6	86.6	10.595	8.544	6.278	6.607	5.815	4.60457	2.49564	2.91028	1.95083	0	0.89	0.79	0.8	0.62	0	0
2.9	1202	TCP-25	L1	381.6	217.6	191.6	87.6	63.6	18.792	8.453	8.166	10.26	7.368	8.98463	2.8299	3.41513	5.68437	0.504406	0.67	0.64	0.61	0.53	0	0
2.9	1202	Placebo	L2	322.6	234.6	175.6	89.6	92.6	12.905	10.833	11.827	8.123	5.986	5.78253	4.15381	4.74307	3.22987	0.0694325	0.63	0.62	0.58	0.35	0.05	0
2.9	1202	Placebo	R1	360.6	231.6	174.6	92.6	90.6	14.648	11.618	14.825	7.248	6.394	7.53367	5.37887	6.50305	2.19639	0	0.73	0.54	0.58	0.35	0	0
2.9	1202	TCP-25	R2	448.6	243.6	229.6	86.6	91.6	19.428	10.761	10.959	7.529	6.999	14.2958	4.43432	4.98124	1.90717	0.0693993	0.83	0.65	0.7	0.466	0	0
2.9	1203	Placebo	L1	267.6	233.6	479.6	86.6	75.6	13.364	17.596	49.371	13.738	5.489	6.16946	6.57978	42.6834	6.37878	0.22734	0.75	0.8	0.67	0.5	0	0
2.9	1203	TCP-25	L2	244.6	167.6	140.6	62.6	70.6	18.905	7.892	9.799	8.465	5.484	6.58974	2.7129	3.65886	3.25165	0	0.71	0.69	0.64	0.47	0.05	0
2.9	1203	TCP-25	R1	251.6	177.6	160.6	78.6	92.6	12.135	9.95	10.07	6.222	5.414	5.78751	3.94821	6.19154	0.251053	0	0.9	0.86	0.84	0.5	0	0
2.9	1203	Placebo	R2	291.6	252.6	298.6	76.6	88.6	15.899	14.395	25.826	13.317	6.063	7.80748	7.90491	17.7297	5.77498	0.0459283	0.96	0.88	0.87	0.58	0.03	0
2.9	1204	Placebo	L1	227.6	235.6	200.6	85.6	73.6	15.115	11.031	16.832	9.213	6.071	3.38943	3.61114	9.73642	3.17253	0.123317	0.71	0.68	0.65	0.51	0	0
2.9	1204	TCP-25	L2	210.6	160.6	179.6	96.6	75.6	9.522	7.886	8.217	6.471	6.59	2.47981	1.20736	2.96053	0.291448	0	0.63	0.57	0.57	0.45	0	0
2.9	1204	TCP-25	R1	200.6	176.6	166.6	90.6	103.6	9.11	9.517	9.871	6.544	6.976	2.51577	2.37378	3.37691	0.210544	0.162082	0.71	0.63	0.67	0.44	0	0
2.9	1204	Placebo	R2	245.6	210.6	174.6	97.6	73.6	11.292	12.215	11.846	8.152	6.534	3.57542	3.35176	5.55145	2.24496	0.0446239	0.75	0.73	0.73	0.43	0	0
2.9	1205	Placebo	L1	232.6	175.6	162.6	92.6	70.6	11.598	8.586	12.373	8.008	5.912	2.43079	1.9937	3.76048	2.75325	0.0151154	0.61	0.55	0.48	0.37	0	0
2.9	1205	TCP-25	L2	234.6	191.6	205.6	93.6	87.6	11.4	7.247	11.166	7.105	5.705	3.62707	2.43899	3.19499	1.49904	0.424138	0.82	0.69	0.67	0.62	0	0
2.9	1205	TCP-25	R1	263.6	157.6	169.6	70.6	101.6	12.06	7.023	9.546	8.615	5.713	4.55124	1.58146	1.94908	1.82507	1.18572	0.65	0.63	0.64	0.44	0	0
2.9	1205	Placebo	R2	282.6	178.6	192.6	110.6	83.6	14.098	9.728	10.167	8.693	5.959	5.67249	3.13206	4.92892	2.78764	0.162167	0.79	0.81	0.72	0.39	0	0
2.9	1206	TCP-25	L1	288.6	199.6	217.6	96.6	90.6	18.663	9.403	13.183	7.615	5.652	6.48388	2.82662	6.14692	1.8561	0.0363555	0.88	0.85	0.8	0.75	0	0
2.9	1206	Placebo	L2	295.6	238.6	346.6	85.6	76.6	21.918	14.721	36.618	7.355	5.664	8.27986	6.19913	18.6475	2.62106	0.23125	0.76	0.57	0.52	0.44	0	0
2.9	1206	Placebo	R1	286.6	245.6	301.6	132.6	80.6	17.37	15.092	26.902	24.158	7.125	5.94662	4.58219	12.4851	17.047	0.559785	0.95	0.9	0.9	0.61	0.16	0
2.9	1206	TCP-25	R2	298.6	207.6	222.6	95.6	86.6	17.025	9.461	19.673	8.843	7.295	6.62976	3.6466	10.636	3.58052	0.0885344	0.9	0.78	0.76	0.46	0	0
2.9	1207	TCP-25	L1	249.6	224.6	152.6	75.6	79.6	10.796	10.119	8.542	6.855	6.17	5.05157	3.75028	4.24402	1.57673	0.397765	0.76	0.73	0.76	0.44	0	0
2.9	1207	Placebo	L2	327.6	222.6	196.6	95.6	59.6	17.776	15.403	23.376	9.717	6.186	6.75837	6.5348	11.1905	5.07131	0.0785943	0.77	0.68	0.81	0.5	0	0
2.9	1207	Placebo	R1	279.6	264.6	166.6	90.6	74.6	11.417	16.17	13.679	10.035	6.012	5.30595	7.36457	7.00912	4.79579	0.00985435	0.97	0.95	0.93	0.75	0	0
2.9	1207	TCP-25	R2	275.6	226.6	189.6	103.6	61.6	11.915	11.771	13.193	10.345	6.673	4.91398	4.81765	6.16968	3.02674	0.177133	0.87	0.88	0.8	0.64	0	0
2.9	1208	Placebo	L1	223.6	210.6	126.6	95.6	91.6	10.235	9.851	10.066	11.719	6.285	2.98354	2.74864	3.85752	4.96196	0	0.6	0.6	0.5	0.41	0	0
2.9	1208	TCP-25	L2	330.6	238.6	221.6	90.6	67.6	17.491	13.197	12.654	7.323	5.979	9.07345	6.04932	9.9152	1.84644	0.00676105	0.7	0.65	0.63	0.6	0	0
2.9	1208	TCP-25	R1	224.6	179.6	152.6	74.6	88.6	7.558	7.604	7.482	5.731	6.626	3.2404	2.60791	1.45139	0.020746	0.0792415	0.79	0.77	0.71	0.47	0	0
2.9	1208	Placebo	R2	363.6	218.6	158.6	73.6	76.6	19.975	10.936	10.242	8.986	6.256	11.8929	4.02687	4.73541	2.74333	0.0864489	0.85	0.88	0.81	0.46	0	0
8.6	1301	TCP-25	L1	271.1	232.8	206.2	65	71.4	15.776	9.227	8.194	5.729	7.668	5.81034	2.13784	3.56063	0.170734	0.113036	0.87	0.8	0.8	0.36	0	0
8.6	1301	Placebo	L2	186.4	253.2	230.3	71.6	78.3	12.352	11.978	13.45	7.042	7.063	4.75118	3.67526	6.7041	3.71276	0.0123867	0.84	0.71	0.67	0.37	0	0
8.6	1301	Placebo	R1	242.2	256.6	224.1	76.3	74.8	12.446	11.766	15.233	8.779	6.967	5.68452	4.41197	6.11436	4.53738	0	0.78	0.8	0.644	0.46	0	0
8.6	1301	TCP-25	R2	267.7	224.4	198	80.2	74.8	13.119	8.958	8.604	5.182	6.595	8.17175	2.98036	3.33933	0.136628	0.132559	0.81	0.84	0.66	0.46	0	0
8.6	1302	Placebo	L1	276.8	198.2	123.5	83	69.6	12.132	8.786	7.699	7.712	5.492	5.68307	4.20705	4.52458	3.80727	0	0.85	0.79	0.72	0.56	0	0
8.6	1302	TCP-25	L2	291.8	166	137	63.3	61.9	10.865	5.56	5.862	5.862	6.753	5.33192	1.69446	2.77113	0.406243	0.284748	0.81	0.74	0.72	0.51	0	0
8.6	1302	TCP-25	R1	295.7	215.9	143.1	77.7	70.6	12.367	5.646	7.545	5.203	6.112	6.6944	2.86578	4.4183	0.351173	0.821241	0.8	0.8	0.8	0.5	0	0
8.6	1302	Placebo	R2	299.1	210.3	140.7	89.4	71.8	13.028	8.19	7.275	6.529	7.139	7.8294	4.42126	5.80823	2.69727	0.0656139	0.76	0.63	0.74	0.43	0	0
8.6	1303	Placebo	L1	347.9	287.4	270.7	92.6	73.7	27.693	9.74	14.805	13.609	5.278	8.05039	3.39045	7.69259	11.9095	0.00831554	0.81	0.63	0.56	0.53	0.051	0
8.6	1303	TCP-25	L2	354.8	316.5	194.1	72.6	62	19.938	11.329	9.152	5.921	5.621	12.0257	4.54034	4.90754	2.3911	0.0940684	0.86	0.68	0.66	0.47	0	0
8.6	1303	TCP-25	R1	267.2	235	170.6	62.1	66.8	12.17	6.401	6.676	6.153	5.074	6.83697	2.70433	1.94759	0.422504	0	0.77	0.62	0.61	0.32	0	0
8.6	1303	Placebo	R2	326.2	290.9	267.5	86.3	68	18.175	13.366	22.532	12.706	5.787	12.1786	4.6722	9.87106	7.42255	0.0583796	0.91	0.62	0.62	0.45	0.05	0
8.6	1304	TCP-25	L1	314.9	243.5	140.8	73.8	71	16.225	19.775	9.037	6.113	7.634	6.45278	5.5069	2.63813	1.34368	0.137908	0.77	0.55	0.57	0.5	0	0
8.6	1304	Placebo	L2	524	365.6	343.7	75.8	78.5	24.553	19.237	32.875	8.18	7.218	17.0293	12.814	14.7203	3.35456	0.0743895	0.93	0.84	0.86	0.56	0	0
8.6	1304	Placebo	R1	445.3	360.5	320.8	71	76.4	19.075	17.763	18.596	7.343	7.858	12.4507	8.67569	15.3694	1.39933	0.0210962	0.93	0.89	0.87	0.6	0	0
8.6	1304	TCP-25	R2	397.6	289.4	209.4	75.5	69.8	17.181	11.03	7.714	8.033	7.174	14.0907	6.10404	4.77027	2.00149	0	0.94	0.89	0.84	0.63	0	0
8.6	1305	TCP-25	L1	238.1	168.3	120.9	83.2	81.1	7.776	5.77	4.988	5.277	5.916	3.31787	1.43218	0.685602	0.00577046	0	0.96	0.86	0.96	0.44	0	0
8.6	1305	Placebo	L2	371.4	241.1	143.4	70.8	70.1	16.337	10.513	10.321	8.414	6.198	7.14033	3.84721	5.44805	3.42251	0	0.92	0.85	0.79	0.49	0	0
8.6	1305	Placebo	R1	268.1	205.8	105.6	66.8	73.5	12.205	7.895	7.368	6.07	6.599	4.77594	3.41771	4.99794	1.18364	0.0623087	0.74	0.62	0.59	0.35	0	0
8.6	1305	TCP-25	R2	263.2	180.4	106.5	68.1	71.8	10.892	6.07	5.268	6.424	6.845	5.41679	1.18319	0.125526	0.0684127	0	0.83	0.63	0.63	0.31	0	0
8.6	1306	TCP-25	L1	246.4	207.3	124.3	64.9	73	13.886	12.318	8.8	6.134	6.768	6.97157	4.80083	4.97694	1.48442	0.268163	0.77	0.68	0.59	0.36	0	0
8.6	1306	Placebo	L2	239.6	203.9	105.7	76	69.2	14.286	11.465	13.367	9.298	6.802	7.14177	5.41697	9.61397	2.85917	0.104288	0.83	0.69	0.58	0.39	0	0
8.6	1306	Placebo	R1	303.1	277.5	256	73.1	67.6	14.983	17.006	24.893	12.221	6.666	8.14017	7.60854	17.9651	10.002	0.0231364	0.89	0.78	0.72	0.5	0	0
8.6	1306	TCP-25	R2	270.3	228.1	137.9	66.9	63.7	13.497	13.998	10.407	6.589	6.401	6.45333	6.68951	7.59771	0.61792	0.326973	0.81	0.79	0.66	0.32	0	0
8.6	1307	Placebo	L1	283	218.8	200.2	89.8	71.5	12.452	9.861	13.388	12.03	5.959	4.81042	2.86833	5.42926	5.4711	0.155694	0.78	0.75	0.711	0.54	0	0
8.6	1307	TCP-25	L2	221	172.4	133.4	82.6	51.2	8.708	6.783	5.947	8.136	5.892	3.46991	1.38115	1.47431	1.61466	0.0589105	0.77	0.7	0.62	0.49	0	0
8.6	1307	TCP-25	R1	260.1	152.2	138	100.1	73.5	11.941	7.379	5.238	7.572	6.795	4.06601	0.677276	1.45542	0.62688	0	0.85	0.91	0.86	0.61	0	0
8.6	1307	Placebo	R2	275	234.2	174.6	90.7	79.4	14.755	11.787	10.164	13.773	6.536	4.57466	3.24909	4.21829	5.58589	0.13749	0.85	0.8	0.83	0.57	0	0
8.6	1308	Placebo	L1	257.6	224.6	178.2	84.4	77.5	10.38	8.993	10.949	10.636	5.669	3.10431	2.80531	5.54273	5.74177	0.00949418	0.8	0.76	0.78	0.63	0	0
8.6	1308	TCP-25	L2	239.1	153.3	402	428.2	86.5	9.756	5.587	29.793	44.724	15.772	2.84122	0.718599	20.4415	56.5962	10.9905	0.9	0.79	0.92	0.73	0.05	0
8.6	1308	TCP-25	R1	209.7	130.1	142.5	93	68.8	8.747	5.564	7.625	6.347	6.188	1.35631	0	2.43677	1.91796	0.505304	0.77	0.7	0.74	0.57	0	0
8.6	1308	Placebo	R2	305.5	225.7	389.8	87	69.1	13.976	8.534	40.938	35.628	5.879	5.38855	3.49531	22.6717	9.69825	0.0479204	0.87	0.93	0.91	0.622	0	0

## Sheet: Wound pair level
Dose (mg/mL)	Participant ID	Time point	Side (left/right)	Scorer 1	Scorer 2	Scorer 3	Treatmen scored as "least exudation" (Median of 3 scorers)(T = TCP-25, E = No difference, P = Placebo)	Difference (TCP-placebo) in total protein (mg)	Difference (TCP-placebo) in CIELAB b*	Difference (TCP-placebo) in dressing weight (mg)
0.86	1101	Day 2	left	1	1	1	T	-4.15444	-12.603	-102
0.86	1101	Day 2	Right	1	1	1	P	1.88825	9.346	35
0.86	1102	Day 2	left	2	2	2	T	-7.37811	-2.689	-170
0.86	1102	Day 2	Right	1	1	1	T	-0.400593	-7.915	-60
0.86	1103	Day 2	left	1	1	1	T	-0.335576	-7.492	14
0.86	1103	Day 2	Right	2	2	2	T	1.05072	-5.062	35
0.86	1104	Day 2	left	2	2	2	T	-0.549023	-6.37	-16
0.86	1104	Day 2	Right	0	0	1	E	-0.826234	2.792	-60
0.86	1105	Day 2	left	2	2	2	T	-0.236284	-5.748	-14
0.86	1105	Day 2	Right	2	2	2	P	0.219665	4.553	23
0.86	1106	Day 2	left	0	0	2	E	0.398185	2.219	1
0.86	1106	Day 2	Right	0	0	0	E	1.5853	0.6	10
0.86	1107	Day 2	left	1	0	0	E	0.482027	-1.261	4
0.86	1107	Day 2	Right	0	0	2	E	1.27554	1.543	17
0.86	1108	Day 2	left	0	0	2	E	1.06663	0.393	-10
0.86	1108	Day 2	Right	1	1	1	T	-3.55549	-0.394	-84
0.86	1101	Day 3	left	1	1	1	T	-2.33751	-12.503	-59
0.86	1101	Day 3	Right	0	0	2	E	0.360496	-1.926	27
0.86	1102	Day 3	left	2	2	2	T	-2.86451	-5.656	-136
0.86	1102	Day 3	Right	1	1	1	T	-1.86695	-4.028	-72
0.86	1103	Day 3	left	0	0	0	E	-0.238613	-0.311	-16
0.86	1103	Day 3	Right	0	0	1	E	1.8412	0.897	13
0.86	1104	Day 3	left	0	0	2	E	1.33066	-3.544	8
0.86	1104	Day 3	Right	1	0	1	T	-0.33169	-4.255	-23
0.86	1105	Day 3	left	1	0	0	E	-1.9006	-3.49	-79
0.86	1105	Day 3	Right	0	0	0	E	-0.681599	-0.463	-9
0.86	1106	Day 3	left	0	0	0	E	0.443152	-0.221	-1
0.86	1106	Day 3	Right	0	0	1	E	0.740949	-0.922	9
0.86	1107	Day 3	left	0	0	2	E	0.714276	1.327	9
0.86	1107	Day 3	Right	0	0	2	E	0.549264	2.633	20
0.86	1108	Day 3	left	2	0	2	T	-0.61176	-0.997	-66
0.86	1108	Day 3	Right	1	1	1	T	-2.43789	-6.539	-54
0.86	1101	Day 5	left	1	1	1	T	-2.05345	-14.07	-55
0.86	1101	Day 5	Right	1	0	1	P	1.71175	0.963	-37
0.86	1102	Day 5	left	2	2	2	T	-8.34797	-21.671	-91
0.86	1102	Day 5	Right	1	1	1	T	-2.18526	-4.281	-12
0.86	1103	Day 5	left	0	0	0	E	-0.855363	-1.861	-19
0.86	1103	Day 5	Right	0	0	0	E	0.22934	1.809	1
0.86	1104	Day 5	left	2	0	2	T	0.277446	-3.969	-25
0.86	1104	Day 5	Right	1	0	1	T	-2.25188	-1.225	-44
0.86	1105	Day 5	left	2	2	1	T	-1.84346	-6.267	-20
0.86	1105	Day 5	Right	1	1	1	T	-3.97272	-3.271	-40
0.86	1106	Day 5	left	0	0	0	E	-0.193565	-0.496	8
0.86	1106	Day 5	Right	0	0	0	E	0.0858401	1.081	-6
0.86	1107	Day 5	left	1	0	1	T	0.196919	-1.54	13
0.86	1107	Day 5	Right	0	0	0	E	0.196059	0.005	3
0.86	1108	Day 5	left	0	1	0	E	-1.78765	-0.012	-40
0.86	1108	Day 5	Right	1	0	1	T	-2.35532	-3.574	-13
0.86	1101	Day 8	left	1	1	1	T	-0.631587	-9.707	31
0.86	1101	Day 8	Right	2	2	2	T	-3.92183	-4.595	-31
0.86	1102	Day 8	left	2	2	2	T	-13.8293	-11.44	-47
0.86	1102	Day 8	Right	0	0	0	E	-1.77013	3.403	-17
0.86	1103	Day 8	left	0	0	0	E	0.0487226	1.52	3
0.86	1103	Day 8	Right	2	0	0	E	0.915603	-2.943	8
0.86	1104	Day 8	left	2	2	2	T	-0.690377	-6.079	-4
0.86	1104	Day 8	Right	0	0	0	E	-1.152	2.326	-9
0.86	1105	Day 8	left	0	0	1	E	-0.434089	3.659	-13
0.86	1105	Day 8	Right	2	0	0	E	1.13288	4.643	-35
0.86	1106	Day 8	left	0	0	0	E	-0.308386	-2.682	11
0.86	1106	Day 8	Right	0	0	1	E	0.436188	6.621	-26
0.86	1107	Day 8	left	2	2	2	P	0.961207	4.466	-9
0.86	1107	Day 8	Right	1	1	1	P	3.50392	17.369	22
0.86	1108	Day 8	left	2	2	2	T	-2.30594	-6.764	-2
0.86	1108	Day 8	Right	0	0	1	E	-1.06137	-3.965	20
0.86	1101	Day 11	left	0	0	0	E	-0.0814293	0.487	9
0.86	1101	Day 11	Right	0	0	0	E	-0.124442	0.451	-30
0.86	1102	Day 11	left	0	0	0	E	0.209549	0.712	-1
0.86	1102	Day 11	Right	0	0	0	E	0.0797992	-0.804	-18
0.86	1103	Day 11	left	0	0	0	E	-0.114556	0.3	-10
0.86	1103	Day 11	Right	0	0	0	E	-0.0866033	0.237	-17
0.86	1104	Day 11	left	0	0	0	E	-0.039191	3.319	2
0.86	1104	Day 11	Right	0	0	0	E	0.00242034	1.821	-52
0.86	1105	Day 11	left	0	0	0	E	-0.0119306	2.207	-8
0.86	1105	Day 11	Right	0	0	0	E	0	-0.628	4
0.86	1106	Day 11	left	0	0	0	E	-0.0963616	-1.286	4
0.86	1106	Day 11	Right	0	0	0	E	0.0131149	0.505	-2
0.86	1107	Day 11	left	0	0	0	E	-0.260989	-3.274	36
0.86	1107	Day 11	Right	0	0	0	E	0.0188871	0.011	8
0.86	1108	Day 11	left	0	0	0	E	0	-0.564	13
2.9	1108	Day 11	Right	0	0	0	E	0	-1.48	11
2.9	1201	Day 2	left	1	1	1	T	-3.32373	-6.424	-50
2.9	1201	Day 2	Right	2	2	2	T	-1.37181	-2.459	-35
2.9	1202	Day 2	left	2	2	2	P	3.2021	5.887	59
2.9	1202	Day 2	Right	1	1	1	P	6.76212	4.78	88
2.9	1203	Day 2	left	1	1	1	P	0.420282	5.541	-23
2.9	1203	Day 2	Right	1	1	1	T	-2.01997	-3.764	-40
2.9	1204	Day 2	left	2	2	2	T	-0.90962	-5.593	-17
2.9	1204	Day 2	Right	1	0	1	T	-1.05965	-2.182	-45
2.9	1205	Day 2	left	0	0	0	E	1.19628	-0.198	2
2.9	1205	Day 2	Right	1	1	1	T	-1.12125	-2.038	-19
2.9	1206	Day 2	left	0	0	0	E	-1.79598	-3.255	-7
2.9	1206	Day 2	Right	0	0	0	E	0.683137	-0.345	12
2.9	1207	Day 2	left	1	1	1	T	-1.70681	-6.98	-78
2.9	1207	Day 2	Right	0	0	0	E	-0.391975	0.498	-4
2.9	1208	Day 2	left	1	1	1	P	6.08991	7.256	107
2.9	1208	Day 2	Right	1	1	1	T	-8.65253	-12.417	-139
2.9	1201	Day 3	left	0	0	0	E	-4.15058	-4.147	-83
2.9	1201	Day 3	Right	2	2	2	T	-2.87001	-2.144	-48
2.9	1202	Day 3	left	1	0	0	E	-1.32391	-2.38	-17
2.9	1202	Day 3	Right	2	0	0	E	-0.944552	-0.857	12
2.9	1203	Day 3	left	2	2	2	T	-3.86688	-9.704	-66
2.9	1203	Day 3	Right	1	1	1	T	-3.95671	-4.445	-75
2.9	1204	Day 3	left	2	2	2	T	-2.40378	-3.145	-75
2.9	1204	Day 3	Right	1	1	1	T	-0.977978	-2.698	-34
2.9	1205	Day 3	left	0	0	2	E	0.44529	-1.339	16
2.9	1205	Day 3	Right	0	0	1	E	-1.55061	-2.705	-21
2.9	1206	Day 3	left	1	1	1	T	-3.37251	-5.318	-39
2.9	1206	Day 3	Right	2	2	2	T	-0.93559	-5.631	-38
2.9	1207	Day 3	left	1	1	1	T	-2.78452	-5.284	2
2.9	1207	Day 3	Right	2	2	2	T	-2.54692	-4.399	-38
2.9	1208	Day 3	left	1	1	1	P	3.30069	3.346	28
2.9	1208	Day 3	Right	1	1	1	T	-1.41896	-3.332	-39
2.9	1201	Day 5	left	1	1	1	T	-5.21005	-8.55	-47
2.9	1201	Day 5	Right	2	2	2	T	-11.6233	-9.397	-107
2.9	1202	Day 5	left	1	0	1	T	-1.32794	-3.661	16
2.9	1202	Day 5	Right	2	2	2	T	-1.52182	-3.866	55
2.9	1203	Day 5	left	2	2	2	T	-39.0245	-39.572	-339
2.9	1203	Day 5	Right	1	1	1	T	-11.5381	-15.756	-138
2.9	1204	Day 5	left	2	2	2	T	-6.77589	-8.615	-21
2.9	1204	Day 5	Right	1	0	1	T	-2.17454	-1.975	-8
2.9	1205	Day 5	left	0	0	0	E	-0.565492	-1.207	43
2.9	1205	Day 5	Right	0	0	0	E	-2.97984	-0.621	-23
2.9	1206	Day 5	left	1	1	1	T	-12.5006	-23.435	-129
2.9	1206	Day 5	Right	2	2	2	T	-1.84918	-7.229	-79
2.9	1207	Day 5	left	1	1	1	T	-6.94645	-14.834	-44
2.9	1207	Day 5	Right	1	1	0	P	-0.839445	-0.486	23
2.9	1208	Day 5	left	1	0	0	E	6.05768	2.588	95
2.9	1208	Day 5	Right	1	1	1	T	-3.28402	-2.76	-6
2.9	1201	Day 8	left	1	0	0	E	-3.71381	-5.107	12
2.9	1201	Day 8	Right	2	2	2	T	-8.4608	-8.785	-14
2.9	1202	Day 8	left	2	2	2	P	2.45449	2.137	-2
2.9	1202	Day 8	Right	1	1	0	P	-0.28922	0.281	-6
2.9	1203	Day 8	left	2	2	2	T	-3.12713	-5.273	-24
2.9	1203	Day 8	Right	1	1	1	T	-5.52393	-7.095	2
2.9	1204	Day 8	left	2	0	2	T	-2.88108	-2.742	11
2.9	1204	Day 8	Right	1	1	1	T	-2.03441	-1.608	-7
2.9	1205	Day 8	left	0	0	0	E	-1.25422	-0.903	1
2.9	1205	Day 8	Right	0	0	0	E	-0.96257	-0.078	-40
2.9	1206	Day 8	left	0	0	0	E	-0.764958	0.26	11
2.9	1206	Day 8	Right	2	2	2	T	-13.4665	-15.315	-37
2.9	1207	Day 8	left	1	1	1	T	-3.49458	-2.862	-20
2.9	1207	Day 8	Right	0	1	1	P	-1.76905	0.31	13
2.9	1208	Day 8	left	2	2	2	T	-3.11552	-4.396	-5
2.9	1208	Day 8	Right	1	0	1	T	-2.72259	-3.255	1
2.9	1201	Day 11	left	0	0	0	E	-0.0429638	0.443	0
2.9	1201	Day 11	Right	0	0	0	E	0	-0.416	14
2.9	1202	Day 11	left	0	0	0	E	0.434973	1.382	-29
2.9	1202	Day 11	Right	0	0	0	E	0.0693993	0.605	1
2.9	1203	Day 11	left	0	0	0	E	-0.22734	-0.005	-5
2.9	1203	Day 11	Right	0	0	0	E	-0.0459283	-0.649	4
2.9	1204	Day 11	left	0	0	0	E	-0.123317	0.519	2
2.9	1204	Day 11	Right	0	0	0	E	0.117459	0.442	30
2.9	1205	Day 11	left	0	0	0	E	0.409022	-0.207	17
2.9	1205	Day 11	Right	0	0	0	E	1.02356	-0.246	18
2.9	1206	Day 11	left	0	0	0	E	-0.194895	-0.012	14
2.9	1206	Day 11	Right	0	0	0	E	-0.471251	0.17	6
2.9	1207	Day 11	left	0	0	0	E	0.319171	-0.016	20
2.9	1207	Day 11	Right	0	0	0	E	0.167278	0.661	-13
2.9	1208	Day 11	left	0	0	0	E	0.00676105	-0.306	-24
8.6	1208	Day 11	Right	0	0	0	E	-0.00720737	0.37	12
8.6	1301	Day 2	left	2	2	2	P	1.05916	3.424	84.7
8.6	1301	Day 2	Right	0	0	1	E	2.48723	0.673	25.5
8.6	1302	Day 2	left	0	0	0	E	-0.351156	-1.267	15
8.6	1302	Day 2	Right	0	0	0	E	-1.135	-0.661	-3.4
8.6	1303	Day 2	left	2	2	2	T	3.97534	-7.755	6.9
8.6	1303	Day 2	Right	1	1	1	T	-5.34162	-6.005	-59
8.6	1304	Day 2	left	1	1	1	T	-10.5765	-8.328	-209.1
8.6	1304	Day 2	Right	2	0	0	E	1.63996	-1.894	-47.7
8.6	1305	Day 2	left	1	1	1	T	-3.82246	-8.561	-133.3
8.6	1305	Day 2	Right	0	0	2	E	0.64085	-1.313	-4.9
8.6	1306	Day 2	left	1	0	0	E	-0.170203	-0.4	6.8
8.6	1306	Day 2	Right	2	0	0	E	-1.68684	-1.486	-32.8
8.6	1307	Day 2	left	2	2	2	T	-1.34051	-3.744	-62
8.6	1307	Day 2	Right	1	0	0	E	-0.508651	-2.814	-14.9
8.6	1308	Day 2	left	0	0	0	E	-0.263096	-0.624	-18.5
8.6	1308	Day 2	Right	1	1	1	T	-4.03224	-5.229	-95.8
8.6	1301	Day 3	left	1	1	1	T	-1.53742	-2.751	-20.4
8.6	1301	Day 3	Right	2	2	2	T	-1.43161	-2.808	-32.2
8.6	1302	Day 3	left	2	0	2	T	-2.51259	-3.226	-32.2
8.6	1302	Day 3	Right	0	0	1	E	-1.55548	-2.544	5.6
8.6	1303	Day 3	left	1	1	0	P	1.14989	1.589	29.1
8.6	1303	Day 3	Right	1	1	1	T	-1.96787	-6.965	-55.9
8.6	1304	Day 3	left	0	0	2	E	-7.30709	0.538	-122.1
8.6	1304	Day 3	Right	2	2	2	T	-2.57164	-6.733	-71.1
8.6	1305	Day 3	left	1	1	1	T	-2.41502	-4.743	-72.8
8.6	1305	Day 3	Right	2	2	0	T	-2.23452	-1.825	-25.4
8.6	1306	Day 3	left	2	0	2	P	-0.616132	0.853	3.4
8.6	1306	Day 3	Right	0	0	2	E	-0.919022	-3.008	-49.4
8.6	1307	Day 3	left	2	2	2	T	-1.48718	-3.078	-46.4
8.6	1307	Day 3	Right	1	1	1	T	-2.57181	-4.408	-82
8.6	1308	Day 3	left	2	2	2	T	-2.08671	-3.406	-71.3
8.6	1308	Day 3	Right	1	1	1	T	-3.49531	-2.97	-95.6
8.6	1301	Day 5	left	1	1	1	T	-3.14347	-5.256	-24.1
8.6	1301	Day 5	Right	2	2	2	T	-2.77503	-6.629	-26.1
8.6	1302	Day 5	left	0	0	0	E	-1.75345	-1.837	13.5
8.6	1302	Day 5	Right	0	0	0	E	-1.38993	0.27	2.4
8.6	1303	Day 5	left	2	2	2	T	-2.78504	-5.653	-76.6
8.6	1303	Day 5	Right	1	1	1	T	-7.92347	-15.856	-96.9
8.6	1304	Day 5	left	1	1	1	T	-12.0822	-23.838	-202.9
8.6	1304	Day 5	Right	2	2	2	T	-10.5991	-10.882	-111.4
8.6	1305	Day 5	left	1	1	1	T	-4.76245	-5.333	-22.5
8.6	1305	Day 5	Right	0	2	2	T	-4.87241	-2.1	0.9
8.6	1306	Day 5	left	1	1	1	T	-4.63704	-4.567	18.6
8.6	1306	Day 5	Right	2	2	2	T	-10.3674	-14.486	-118.1
8.6	1307	Day 5	left	2	2	2	T	-3.95495	-7.441	-66.8
8.6	1307	Day 5	Right	1	1	1	T	-2.76287	-4.926	-36.6
8.6	1308	Day 5	left	1	1	1	P	14.8988	18.844	223.8
8.6	1308	Day 5	Right	1	1	1	T	-20.2349	-33.313	-247.3
8.6	1301	Day 8	left	0	0	0	E	-3.54203	-1.313	-6.6
8.6	1301	Day 8	Right	2	2	2	T	-4.40075	-3.597	3.9
8.6	1302	Day 8	left	0	0	0	E	-3.40102	-1.85	-19.7
8.6	1302	Day 8	Right	0	0	0	E	-2.3461	-1.326	-11.7
8.6	1303	Day 8	left	2	2	2	T	-9.51841	-7.688	-20
8.6	1303	Day 8	Right	1	1	1	T	-7.00005	-6.553	-24.2
8.6	1304	Day 8	left	0	0	2	E	-2.01088	-2.067	-2
8.6	1304	Day 8	Right	0	1	0	E	0.602154	0.69	4.5
8.6	1305	Day 8	left	1	0	0	E	-3.41674	-3.137	12.4
8.6	1305	Day 8	Right	0	0	0	E	-1.11522	0.354	1.3
8.6	1306	Day 8	left	1	1	1	T	-1.37476	-3.164	-11.1
8.6	1306	Day 8	Right	2	2	2	T	-9.38404	-5.632	-6.2
8.6	1307	Day 8	left	2	0	2	T	-3.85644	-3.894	-7.2
8.6	1307	Day 8	Right	1	1	1	T	-4.95901	-6.201	9.4
8.6	1308	Day 8	left	1	1	1	P	50.8544	34.088	343.8
8.6	1308	Day 8	Right	1	1	1	T	-7.78028	-29.281	6
8.6	1301	Day 11	left	0	0	0	E	0.10065	0.605	-6.9
8.6	1301	Day 11	Right	0	0	0	E	0.132559	-0.372	0
8.6	1302	Day 11	left	0	0	0	E	0.284748	1.261	-7.7
8.6	1302	Day 11	Right	0	0	0	E	0.755627	-1.027	-1.2
8.6	1303	Day 11	left	0	0	0	E	0.0857529	0.343	-11.7
8.6	1303	Day 11	Right	0	0	0	E	-0.0583796	-0.713	-1.2
8.6	1304	Day 11	left	0	0	0	E	0.0635184	0.416	-7.5
8.6	1304	Day 11	Right	0	0	0	E	-0.0210962	-0.684	-6.6
8.6	1305	Day 11	left	0	0	0	E	0	-0.282	11
8.6	1305	Day 11	Right	0	0	0	E	-0.0623087	0.246	-1.7
8.6	1306	Day 11	left	0	0	0	E	0.163876	-0.034	3.8
8.6	1306	Day 11	Right	0	0	0	E	0.303836	-0.265	-3.9
8.6	1307	Day 11	left	0	0	0	E	-0.0967835	-0.067	-20.3
8.6	1307	Day 11	Right	0	0	0	E	-0.13749	0.259	-5.9
8.6	1308	Day 11	left	1	1	1	P	10.981	10.103	9
	1308	Day 11	Right	0	0	0	E	0.457384	0.309	-0.3
